# Supplementary material for: A human tissue-based assay identifies a novel carrion blowfly strain for maggot debridement therapy
Source: Sci Rep. 2022 Jul 16;12:12191. doi: 10.1038/s41598-022-16253-9 (PMC9288425; doi:10.1038/s41598-022-16253-9)
Supplement: Supplementary file 1 — Supplementary Information. [file 41598_2022_16253_MOESM1_ESM.xlsx]

## Sheet: Fig. 1b
Larval weight (mg)
4g	8g	12g	16g
24.26	47.77	76.3	46.21
14.29	46.47	67.39	63.23
9.3	17.02	46.5	42.07
13.92	43.04	90.34	51.24
39.37	42.49	54.04	38.06
31.32	53.29	50.88	22.58
24.21	41.49	68.33	50.3
33.79	40.11	36.64	114.93
27.92	44.56	43.22	81.94
31.77	61.24	41.35	57.24
30.64	40.17	34.02	59.08
17.85	64.62	90.63	48.58
45.11	53.67	51.3	29.42
19.72	49.52	53.93	69.76
23.88	65.88	62.2	14.62
30.02	33.4	10.01	11.59
35.72	8.63	5.21	16.88
8.11	6	8.63	11.11
9.78	11.01
2.43984	4.14234	5.90513	6.36329	Standard error
	0.00232288	0.000368699	0.00305091	Student's t-test

## Sheet: Fig. 1c
Larval weight (mg)
Pork-beef mince					Pork fat mince					Human fat mince
day1	day2	day3	day4		day1	day2	day3	day4		day1	day2	day3	day4
2.697	1.689	34.073	32.541		1.097	7.364	15.819	21.032		0.809	5.32	18.263	27.38
3.219	13.512	30.787	35.153		1.842	5.975	13.03	16.535		0.38	6.449	31.389	27.597
3.489	32.431	38.825	43.301		1.693	4.481	14.431	18.347		0.367	5.158	17.82	35.139
1.358	28.588	39.208	17.931		1.53	8.799	9.847	21.648		0.627	4.622	3.212	33.195
3.975	16.001	39.971	43.18		1.621	7.251	15.619	11.905		1.103	9.296	30.253	36.853
2.807	34.929	44.69	26.367		1.601	7.334	24.953	14.718		0.922	5.663	20.319	37.128
1.414	37.943	37.689	39.064		1.779	7.465	15.535	20.628		1.014	6.392	12.649	34.542
1.455	36.759	42.238	45.634		1.165	11.067	11.082	16.464		1.014	5.29	17.38	32.98
2.001	19.123	47.666	37.329		1.47	4.437	15.408	22.636		0.796	6.571	33.854	34.243
1.359	13.164	45.61	25.046		1.917	6.016	14.113	27.172		1.007	8.272	24.316	26.722
1.479	32.602	36.608	12.124		1.229	4.55	7.149	17.569		0.953	6.597	25.507	28.465
3.861	14.691	33.428	40.485		1.697	10.807	9.167	14.751		0.924	8.93	23.662	38.447
1.743	15.925	41.866	38.034		1.458	3.773	11.03	19.704		0.944	6.389	30.866	37.314
1.966	37.797	46.888	39.876		2.036	7.048	9.758	15.062		0.928	8.605	23.663	30.229
1.566	21.174	47.099	38.855		1.008	7.441	16.939	14.65		0.949	7.698	15.035	23.798
1.977	32.097	37.318	36.822		1.565	6.399	20.413	10.325		0.992	9.508	33.863	32.954
1.499	24.353	42.093	41.563		1.487	9.129	20.013	17.914		1.068	3.014	21.97	27.127
2.017	17.868	38.343	33.647		1.391	7.166	13.685	18.79		0.661	4.193	22.819	23.255
3.57	35.844	10.056	44.441		1.38	6.07	10.816	16.213		0.539	5.151	13.891	25.686
1.78	20.005	44.602	38.603		1.546	3.864	18.097	21.536		0.841	4.871	23.328	26.327
3.534	25.326	37.62	46.831		0.394	2.868	14.009	15.447		0.739	7.398	21.836	32.393
1.698	9.893	39.932	44.124		1.875	8.591	16.543	18.778		0.719	6.753	23.778	36.423
0.999	20.359	43.28	41.729		1.906	7.607	14.398	16.552		0.626	5.955	30.757	27.949
1.421	7.442	42.188	40.423		1.524	6.143	10.501	18.4		0.566	2.975	17.385	26.323
2.34	37.862	32.111	37.001		2.154	5.353	14.123	18.294		0.62	3.123	36.375	28.501
1.546	9.247	34.08	35.322		1.456	4.954	11.037	12.569		0.542	2.619	27.618	33.688
1.082	19.795	44.505	44.163		1.787	6.005	16.436	9.168		0.845	5.42	33.96	29.739
1.853	24.024	10.558	43.58		1.599	5.646	9.476	14.068		0.717	5.184	29.45	19.843
1.157	27.587	25.922	32.258		1.786	2.226	12.142	20.979		0.756	4.495	29.197	32.339
1.183	31.353	40.092	45.781		2.025	6.709	13.391	18.796		0.601	0.862	22.768	34.844
2.91	28.788	31.576	38.349		1.484	4.85	9.814	10.322		0.587	8.441	20.664	24.556
1.509	4.492	33.062	39.582		1.277	4.721	8.306	22.537		0.814	6.814	33.115	28.937
1.368	32.272	33.842	33.188		1.636	4.917	14.776	19.046		0.938	6.842	18.844	23.368
1.285	25.053	32.552	43.965		1.155	3.14	14.813	17.949		0.822	3.391	24.613	28.932
1.353	32.063	35.626	41.669		1.82	7.644	12.128	16.448		0.67	4.587	23.163	28.552
3.236	19.997	45.691	34.643		1.351	4.804	11.864	18.774		0.643	4.552	19.167	34.27
0.498	17.067	42.164	36.974		1.538	6.721	16.123	18.126		0.772	6.577	26.948	27.63
0.621	31.858	48.013	28.068		2.045	8.338	13.237	16.806		0.627	4.023	26.706	39.732
1.756	27.512	44.108	32.139		1.981	5.142	14.996	17.054		0.77	5.897	30.023	27.418
2.218	31.609	19.179	44.707		1.799	8.186	13.781	12.005		0.839	5.941	27.844	24.261
1.254	26.968	42.911	46.223		1.922	6.451	17.642	13.717		0.742	5.735	23.277	30.402
1.197	15.515	44.918	41.958		0.972	7.191	10.005	17.006		0.693	6.23	27.92	32.218
2.201	6.54	29.835	40.489		1.439	8.006	11.876	18.142		0.609	6.252	17.883	23.564
1.559	9.438	41.682	38.218		1.781	3.693	13.545	15.289		0.597	6.281	16.221	28.316
3.069	22.272	37.523	34.945		1.255	5.738	14.464	19.095		0.779	8.361	27.458	30.775
1.982	19.623	40.354	37.23		1.254	6.994	15.857	17.818		0.808	4.333	30.192	33.915
3.596	30.054	40.8	44.697		0.786	5.492	6.659	16.643		0.825	6.883	15.514	30.141
4.201	25.153	34.414	45.563		1.565	8.636	12.296	22.563		0.568	6.221	22.861	36.813
1.59	33.034	39.785	35.815		1.568	6.091	19.06	13.058		0.741	5.225	17.096	25.539
1.786	22.456	41.081	31.539		1.815	6.182	14.435	19.128		0.73	4.675	19.827	25.027
1.944	13.044	46.994	41.94		2.215	9.031	10.232	17.212		0.882	5.777	21.744	22.742
2.084	19.176	35.363	49.367		1.645	6.485	13.411	21.674		0.558	6.65	20.53	2.532
0.184	25.57	52.741	41.492		2.174	8.903	10.59	16.634		0.724	7.173	28.333	27.616
0.985	3.127	44.768	35.861		1.777	10.336	14.783	15.738		0.683	5.353	27.194	23.274
1.735	34.61	34.016	46.217		1.695	3.528	12.843	14.58		0.69	6.28	26.023	8.337
1.504	28.882	39.262	41.497		1.326	8.152	13.594	16.593		0.454	5.889	24.555	34.717
1.457	27.689	38.238	41.619		1.352	5.572	13.666	15.948		0.943	5.079	12.643	29.576
1.453	22.962	48.585	39.338		1.336	6.568	17.415	15.907		0.711	3.198	31.859	20.347
1.311	22.229	47.385	26.057		2.249	6.598	12.987	20.12		0.681	5.312	27.288	33.652
0.958	15.553	38.507	36.637		1.815	7.706	11.738	12.257		0.759	3.948	14.742	38.251
1.459	12.535	45.913	42.703		2.197	8.051	18.378	21.515		1.067	3.789	13.551	18.337
0.811	17.106	46.972	41.627		2.39	5.765	12.381	21.939		0.847	5.301	27.309	23.436
0.664	24.352	47.536	38.87		1.572	5.25	12.584	13.909		0.842	0.617	15.254	37.395
0.86	18.169	39.742	42.519		1.296	7.19	10.275	14.847		0.64	5.142	23.657	29.833
1.695	6.811	41.909	37.903		1.498	4.81	19.558	16.811		0.686	5.135	11.769	31.136
2.769	31.238	37.909	45.012		1.569	5.988	12.316			0.608	8.036	21.926	22.168
1.46	19.137	42.997	39.884		1.442	5.456	14.837			0.668	3.845	4.24	30.31
1.116	28.909	25.689	33.609		1.231	4.711	15.43			0.828	3.937	1.262	30.985
2.965	17.592	41.787	38.52		1.528	5.371	15.262			0.64	4.657	24.272	27.157
3.379	24.821	37.921	49.399		1.557	6.53	11.103			0.505	5.41	17.894	36.078
1.023	28.381	34.006	37.204		1.195	4.906				0.64	2.674	21.048
1.351	24.618	40.14	44.262		1.445	9.131				0.23	10.523	17.248
1.457	25.281	40.496	31.608		0.826	7.558				0.592	4.636
3.184	15.876	45.987	38.265		1.498	5.621				0.793	4.351
4.001	32.171	44.829	38.674		0.548	7.527				0.881	4.06
1.251	24.042	42.72	40.362		2.011	6.485				0.777	5.59
0.961	19.544	32.524	39.512		1.593	6.14				0.836	4.391
1.726	12.329	44.414	39.871		1.459					0.806
3.478	22.935	38.041	40.512		2.013					0.799
1.272	13.17	45.741	39.297		1.62					0.827
1.224	10.859	41.294	41.689		0.897					0.756
0.987	14.624	42.927	43.197		0.802					0.966
1.647	22.554	44.548	36.861		1.366					0.061
3.289	17.316	39.224	42.722		1.792					0.853
1.521	28.536	42.66	35.831		1.635					0.657
1.367	12.769	50.512	40.114		1.763					0.808
2.646	16.672	46.964	42.991		1.881					0.629
1.17	19.616	39.604	32.82		1.53					0.655
1.795	18.354	27.942	41.645		1.754					0.802
1.259	20.562	27.728			0.635					0.739
1.374	12.071	18.978			0.604					0.872
	3.502	8.772								0.489
0.095011	0.916264	0.865372	0.647245	Standard error	0.0412117	0.203004	0.389857	0.419315	Standard error	0.0183981	0.208447	0.848056	0.771502	Standard error
Student's t-test		day1	day2	day3	day4
Pork-beef mince	Pork fat mince	0.00182753	1.50667e-32	1.3947e-54	3.23737e-57
Pork-beef mince	Human fat mince	5.58292e-24	6.44982e-35	2.43186e-27	1.0497e-17
Pork fat mince	Human fat mince	1.14026e-41	0.00280688	1.72252e-16	5.46454e-26

## Sheet: Fig. 1d
numbers of survival larvae					ratio of survival larvae
Pork-beef mince					Pork-beef mince
day1	day2	day3	day4		day1	day2	day3	day4
91	92	92	89		0.91	0.92	0.92	0.89
Pork fat mince
day1	day2	day3	day4		day1	day2	day3	day4
91	77	70	65		0.91	0.77	0.7	0.65
Human fat mince					Human fat mince
day1	day2	day3	day4		day1	day2	day3	day4
92	77	72	70		0.92	0.77	0.72	0.7
Log-rank test
Pork-beef mince	Pork fat mince	Chisq= 15.5 on 1 degrees of freedom, p= 8e-05
Pork-beef mince	Human fat mince	Chisq= 10.5 on 1 degrees of freedom, p= 0.001
Pork fat mince	Human fat mince	Chisq= 0.5 on 1 degrees of freedom, p= 0.5

## Sheet: Fig. 2a
Larval weight (mg)
Pork-beef mince					Human fat mince					Human skin mince					Human muscle mince
Day1	Day2	Day3	Day4		Day1	Day2	Day3	Day4		Day1	Day2	Day3	Day4		Day1	Day2	Day3	Day4		Student's t-test		day1	day2	day3	day4
3.25	1.16	11.26	46.89		1.92	0.34	2.84	3.41		2.71	0.95	4.15	9.33		2.31	0.5	38.33	36.07		Pork-beef mince	Human fat mince	1.02089e-07	2.53044e-12	2.02063e-19	1.37265e-09
3.23	1.09	41.51	36.86		1.49	3.69	3.24	8.77		1.65	0.64	2.79	5.01		3.5	3.74	43.53	36.78		Pork-beef mince	Human skin mince	0.0283365	1.63308e-05	1.2248e-07	6.23669e-06
2.62	2.71	40.59	38.07		1.52	3.21	4.61	18.09		2.2	3.92	14.02	7.72		2.67	17.52	31.9	41.78		Pork-beef mince	Human muscle mince	0.07349	0.0976079	0.88219	0.606993
2.39	1.26	37.93	42.25		1.54	0.65	6.43	12.61		2.05	2.43	5.66	26.08		3.37	18.22	44.08	40.47
3.36	12.37	46.25	37.42		1.16	4.07	10.96	14.92		1.59	0.66	18.96	28.19		2.81	16.24	35.95	41.31
2.95	23.26	38.42	26.02		1.38	3.67	8.22	10.4		2.59	4.849	13.48	30.74		2.5	22.19	34.24	33.83
2.38	8.04	36.1	31.18		1.17	3.33	5.81	9.96		2.95	8.61	4.49	33.05		4.25	21.12	41.58	36.23
2	16.7	30.12	44.65		1.13	1.83	7.09	16.14		1.15	3.56	29.34	21.47		2.4	13.89	36.69	44.81
3.08	16.39	39.49	36.48		1.04	3.49	12.34	15.48		2.22	9.72	34.65	26.49		1.27	21.04	35.66	33.11
3.24	19.62	29.05	42.89		0.96	2.91	4.9	14.73		0.65	4.47	27.16	29.11		2.96	24.82	37.73	38.86
2.56	22.54	48.28	37.93		1.26	5.61	6.93	6.87		2.62	14.08	25.25	29.91		4.23	18.04	32.63	36.55
1.11	21.7	40.43	35.7		1.05	4.49	8.92	7.5		1.78	14.68	26.91	29.43		3.24	15.88	30.82	39.91
3.24	13.09	43.29	35.85		1.06	1.47	6.18	3.66		2.04	16.09	24.55	23.06		3.31	22.27	40.32	43.41
3.55	7.57	37.46	39.78		1.13	2.72	10.16	9.72		2.09	18.38	20.63	23.22		3.49	13.54	31.14	42.96
1.48	13.94	46.59	40.49		0.78	3.63	6.78	76.79		1.89	18.94	28.02	34.37		3.82	26.31	31.56	36.17
2.74	24.06	36.51	46.06		0.96	3.63	10.89	10.71		3.28	18.54	27.66	32.08		4.13	24.95	44.02	35.39
0.7	15.1	28.34	36.49		1.88	2.2	6.86	6.87		2.01	6.78	27.76	28.06		3.46	22.67	39.31	37.52
0.58	19.7	46.11	47.6		1.4	3.35	5.73	8.78		1.91	12.42	31.81	30.49		4.2	23.2	37.29	44.55
1.21	20.28	38.03	28.06		1.1	5.31	5.72	3.13		1.15	10.35	32.39	22.35		1.69	26.95	33.39	42.46
1.85	26.48	34.56	36.18		0.94	3.89	8.18	7.59		2.09	10.23	12.76			4.13	27.98	38.35	35.77
2.34	20.02	28.91	36.56		1.65	3.7				1.31	11.26				2.01	22.05	35.61	32.12
3.48	29.16	28.08	39.04		1.33	5.45				2.9					3.47	28.17	36.63	25.56
3.05	25.85	42.49	40.53		1.4	5.51				1.92					2.32	26.39	43.29	35.29
2.98	27.8	40.24	44.8		1.78	5.33				1.82					3.2	28.37	44.68	35.73
0.71	28.56	45.22	28.98		1.57	5.85				0.2					3.57	20.61	40.54	40.25
0.25	26.09	37.55	41.49		1.6					0.12					3.08	29	36.14	37.69
2.74	28.34	43.21	41.62		0.51					2.46					0.5	28.38	36.26	34.12
2.98	27.39	36.74	36.02		1.05					1.6					3.98	25.19	17.89	32.86
2.91	27.93	40.28	26.56		0.54					2.62					0.21	22.89	35.62	38.71
1.94	25.1	36.18	39.32		1.21					1.99					0.63	26.17	44.52	34.3
3.15	26.88	39.58	35.42		1.17					0.56					3.52	29.28	40.28	38.36
2.2	22.9	35.47	44.49		0.95					0.59					1.99	26.57	35.74	36.83
1.47	26.6	45.42	21.43		1.07					2.79					3.67	27.67	37.74	36.54
3.22	22.39				0.85					0.1					0.75	26.37
2.57	26.39									2.32					0.61	26.21
3.21	22.56														3.36
1.06															3.01
0.59															1.86
															0.74
0.15694	1.42939	1.26741	1.09178	Standard error	0.0583596	0.299177	0.568479	3.47738	Standard error	0.141155	1.3382	2.3189	1.96333	Standard error	0.187358	1.12761	0.925879	0.703532	Standard error

## Sheet: Fig. 2b
Numbers of survival larvae					Ratio of survival larvae
Pork-beef mince					Pork-beef mince
day1	day2	day3	day4		day1	day2	day3	day4
38	36	33	33		0.95	0.9	0.825	0.825
Human fat mince					Human fat mince
day1	day2	day3	day4		day1	day2	day3	day4
34	25	20	20		0.85	0.625	0.5	0.5
Human skin mince					Human skin mince
day1	day2	day3	day4		day1	day2	day3	day4
36	21	20	19		0.9	0.525	0.5	0.475
Human muscle mince					Human muscle mince
day1	day2	day3	day4		day1	day2	day3	day4
39	35	33	33		0.975	0.875	0.825	0.825
Log-rank test
Pork-beef mince		Human fat mince		Chisq= 9.6 on 1 degrees of freedom, p= 0.002
Pork-beef mince		Human skin mince		Chisq= 9.6 on 1 degrees of freedom, p= 0.002
Pork-beef mince		Human muscle mince		Chisq= 0 on 1 degrees of freedom, p= 1

## Sheet: Fig. 2c
Numbers of 3rd instar larvae					Cumulative molting rate to 3rd instar larvae
Pork-beef mince					Pork-beef mince
day1	day2	day3	day4		day1	day2	day3	day4
0	32	33	33		0	0.8	0.825	0.825
Human fat mince					Human fat mince
day1	day2	day3	day4		day1	day2	day3	day4
0	4	17	19		0	0.1	0.425	0.475
Human skin mince					Human skin mince
day1	day2	day3	day4		day1	day2	day3	day4
0	16	18	19		0	0.4	0.45	0.475
Human muscle mince					Human muscle mince
day1	day2	day3	day4		day1	day2	day3	day4
0	33	33	33		0	0.825	0.825	0.825
Log-rank test
Pork-beef mince		Human fat mince		Chisq= 23.4 on 1 degrees of freedom, p= 1e-06
Pork-beef mince		Human skin mince		Chisq= 13.4 on 1 degrees of freedom, p= 3e-04
Pork-beef mince		Human muscle mince		Chisq= 0.1 on 1 degrees of freedom, p= 0.8

## Sheet: Fig. 2d
Numbers of wandering instar larvae					Cumulative wandering ratio
Pork-beef mince					Pork-beef mince
day1	day2	day3	day4		day1	day2	day3	day4
0	15	32	33		0	0.375	0.8	0.825
Human fat mince					Human fat mince
day1	day2	day3	day4		day1	day2	day3	day4
0	0	0	0		0	0	0	0
Human skin mince					Human skin mince
day1	day2	day3	day4		day1	day2	day3	day4
0	0	13	16		0	0	0.325	0.4
Human muscle mince					Human muscle mince
day1	day2	day3	day4		day1	day2	day3	day4
0	17	33	33		0	0.425	0.825	0.825
Log-rank test
Pork-beef mince		Human fat mince		Chisq= 56.6 on 1 degrees of freedom, p= 5e-14
Pork-beef mince		Human skin mince		Chisq= 22.4 on 1 degrees of freedom, p= 2e-06
Pork-beef mince		Human muscle mince		Chisq= 0.1 on 1 degrees of freedom, p= 0.8

## Sheet: Fig. 3b
Larval weight (mg)
Pork-beef mince
Control	No.28	No.34	No.35	No.36
42.44	73.6	62.82	40.57	56.37
48.15	77.93	64.86	28.85	57.26
44.31	73.13	64.83	2.28	57.34
48.69	54.09	58.41	47.64	50.37
35.12	64.77	66.15	43.78	52.81
45.76	66.05	54.46	62.19	53.87
44.96	58.18	18.94	59.63	59.93
49.66	71.98	63.59	62.76	48.7
45.79	30.38	36.2	57.13	49.99
49.34	55.31	54.49	63.82	49.62
43.07	72.24	53.95	55.07	58.21
41.16	69.4	53.26	54.67	58.87
37.71	59.89	57.42	50.28	52.08
46.2	66.31	53.51	54.42	50.18
43.26	65.08	64.96	3.28	47.24
47.3	71.02	45.48	56.38	58.22
40.22	54.87	64.88	61.48	59.43
42.97	70.04	65.07	50.36	53.57
49.39	62.82	64.24	38.45	51.889
50.84	63.72	61.89	50.45	53.505
51.13	74.25	62.87	39.51	54.69
43.87	70.19	55.88	28.87	47.83
43.49	58.16	54.63	27.61	51.44
48.36	70.23	49.27	44.56	49.26
40.69	67.78	64.24	55.96	50.7
48.26	79.22	59.78	54.07	46.26
38.69	73.43	22.85	45.09	50.8
43.83	63.1	65.88	57.57	61.02
40.88	48.85	56.6	45.24	50.98
43.77	67.14	56.46	56.75	43.83
39.65	61.54	53.76	47.49	43.79
39.17	60.57	47.07	33.29	51.15
36.59	59.52	61.82	14.21	45.98
46.55	60.05	55.55		55.17
39.59		68.79		51.07
		55.64		57.29
		67.87		59.36
		22.28		49.21
		18.42		47.32
				47.72
Student's t-test	5.43913e-18	3.06434e-05	0.659316	8.72496e-12
Human skin mince
Control	No.28	No.34	No.35	No.36
43.87	69.61	49.59	54.32	56.4
42.95	57.15	64.39	60.34	58.28
49.61	66.46	50.69	56.73	63.07
45.03	73.55	53.23	43.32	67.61
41.48	60.25	66.9	49.43	65.69
42.82	60.73	52.09	49.77	67.27
39.36	56.91	51.06	56.07	72.48
41.72	58.56	47.76	47.97	69.72
2.98	57.49	47.82	53.66	56.28
46.15	52.11	48.93	51.24	51.63
38.86	75.13	61.58	46.34	65.28
39.49	63.21	61.86	49.14	57.01
39.68	66.81	48.42	49.92	66.1
40.67	54.4	56.93	44.87	57.39
27.74	62.55	56.59	54.55	58.49
41.94	56.51	65.16	51.68	69.77
43.9	3.05	54.12	60.57	59.94
46.28	59.76	67.53	55.43	70.09
29.83	65.91	46.35	49.24	67.19
44.79	62.63	60.18	35.46	58.14
40.17	60.15	55.48	46.39	52.13
40.09	58.1	60.94	54.98	68.68
44.33	58.01	48.66	49.93	70.11
38.83	57.16	66.93	47.83	54.17
36.12	53.08	48.2	46.59	65.83
41.76	63.2	48.91	45.78	60.43
33.76	56.62	46.99	42.06	66.75
35.14	56.7	57.08	42.65	56.25
23.07	58.06	51.85	52.45	52.13
37.39	60.24	47.95		66.57
39.02	65.97	65.7		65.2
41.16	55.93	67.99		56.37
39.46	57.27	60.11		65.61
17.16	51.54	45.66		49.1
20.38	66.01	48.29		53.19
	64.55	57.33		51.53
	69.26	47.38		49.64
		56.32		39.94
		27.89		48.16
		28.77		44.01
Student's t-test	3.25658e-13	1.10634e-10	5.15749e-08	3.3735e-17

## Sheet: Fig. 3c
Larval dry weight (mg)
Control	No.28	No.34	No.35	No.36
13.12	17.52	10.54	8.31	15.57
10.97	18.03	13.77	13.53	15.13
11.09	13.3	11.12	15.36	16.1
14.1	12.16	3.79	10.25	18.5
10.08	15	15.84	4.69	17.79
9.33	15.57	17.84	15.09	15.35
13.8	19.55	16.89	13.05	14.81
13.11	19.47	14.49	13.08	11.03
13.44	19.26	13.68	17.29	15.59
11.32	19.19	11.43	13.89	15.86
11.03	18.94	17.82	16.17	15.42
11.42	15.8	16.77	9.94	15.44
12.43	17.51	16.15	15.09	18.61
10.99	6.59	14.95	11.85	18.41
12.05	14.28	13.58	5.11	17.69
11.75	21.31	17.46	17.36	13.97
14.49	14.48	14.96	2.4	16.17
13.69	15.45	3.97	13.37	16.14
12.61	17.5	17.8	16.37	15.74
10.88	18.65	17.31	13.65	13.01
13.19	16.72	15.48	0.38	15.22
12.26	14.58	14.75	15.02	18.75
12.87	18.37	18.19	16.56	15.45
14.34	20.67	17.99	17.09	17.92
11.49	15.98	14.58	16.67	17.9
13.15	15.86	15.86	15.45	14.9
12.75	16.01	16.42	18.13	14.84
14.37	15.32	9.22	16.53	14.52
10.4	17.45	14.24	4.33	16.92
11.63	16.76	2.84	9.6	15.69
10.38	20.17	13.73	13.37	17.81
12.36	18.29	16.99	12.65	13.7
12.95	17.2	14.84	12.61	19.32
14.63	17.85	4.02		15.68
13.49		11.25		14.75
14.03		15.72		17.95
		14.94		12.88
		13.56		15.42
		17.32		15.56
				15.47
Student's t-test	3.9587e-12	0.0405558	0.84022	1.42395e-14
					

## Sheet: Fig. 4a
Larval weight (mg)
Control					No.28
day3	day4	day5	day6		day1	day2	day3	day4
1.28	12.42	41.74	41.62		23.35	54.7	66.42	63.28
1.86	10.24	42.15	38.35		24.42	53.91	67.04	48.75
1.34	8.67	49.53	42.78		21.23	55.39	57.39	59.2
1.38	10.81	43.38	47.59		25.99	65.84	67.6	60.79
0.88	9.71	39.85	40.24		22	48.59	67.9	60.97
1.85	11.4	51.27	40.83		23.37	58.48	67.52	60.99
1.12	7.22	44.2	46.36		24.4	57.09	73.01	52.14
1.21	8.95	44.91	41.35		22.25	57.46	57.01	65.45
1.92	13.55	43.58	45.55		26.24	61.67	56.62	61.2
2.1	14.95	48.25	39.66		27.54	57.01	53.93	60.97
1.74	12.63	45.07	48.88		23.46	59.79	57.62	60.28
1.18	14.2	44.05	43.13		23.85	61.47	68.11	62.08
1.68	15.5	45.51	42.89		26.38	64.51	65.85	59.8
1.44	12.19	44.41	46.8		29.16	57.62	64.57	51.41
1.34	10.72	47.28	40.02		24.09	62.87	64.29	50.67
1.93	15.69	41.36	48.53		22.95	62.79	67.08	49.57
1.72	15.17	50.64	40.16		25.93	55.76	69.27	49.46
1.67	7.97	47.61	48.7		23.95	63.48	66.44	49.34
1.87	13.48	51.96	46.61		23.27	61.94	56.13	59.53
1.44	15.21	50.46	47.36		24.28	58.86	54.38	58.8
1.31	6.98	44.41	41.99		1.76	59	53.5	57.32
1.33	10.25	41.47	45.42		26.15	59.59	54.43	52.1
1.92	14.25	49.04	43.91		25.02	65.7	55.28	61.73
1.4	5.59	45.4	42.53		20.34	56.44	69.03	49.55
1.17	10.15	45.38	45.9		25.12	57.59	67.38	50.72
1.26	7.61	45.45	39.97		24.02	60.97	64.96	63.73
1.12	12.35	47.51	42.12		22.22	55.61	53.99	51.63
1.3	15.63	49.76	39.19		24.2	8.49	35.48
0.69	9.13	49.39	45.3		23.31	60.41
0.83	8.8	50.39	34.89		1.91
1.44267	11.3807	46.1803	43.2877	Average	22.7387	57.3459	61.5082	56.7207	Average
0.0654146	0.539879	0.609239	0.642489	Standard error	1.09035	1.88348	1.4994	1.06509	Standard error
				Student's t-test	3.81685e-27	2.68967e-31	1.3319e-13	1.39348e-15

[truncated: 11 more sheets: Fig. 4b, Fig. 4c, Fig. 4d, Fig. 5a, Fig 5b, Fig. 5c, Fig. 5d,  Fig. 5e, Fig. 6a, Fig. 6b, Fig. 6c]
